# Supplementary material for: Viral coinfection promotes tuberculosis immunopathogenesis by type I IFN signaling-dependent impediment of Th1 cell pulmonary influx
Source: Nat Commun. 2022 Jun 7;13:3155. doi: 10.1038/s41467-022-30914-3 (PMC9174268; doi:10.1038/s41467-022-30914-3)
Supplement: Supplementary file 4 — Source Data [file 41467_2022_30914_MOESM4_ESM.xlsx]

## Sheet: Figure 1
Fig. 1e
	14d	17d	21d	24d
Mtb K	17.1	19.1	18.6	17.6
	19.1	17.8	18.1	19.1
	17.3	18.7	19.7	19
	18.6	17.5	17.6	19.9
	18.9	18.3	18.9
Mtb K → LCMV Arm	18.7	18	13.5	13.7
	19.4	17.5	14.8	14.3
	19.6	17.6	14.4	12.8
	19.2	18.1	15	13.6
	16.3	15.3	12.3	11.5
Fig. 1f
Mtb K	32.6342	30.414	27.0539	27.646	23.3226
Mtb K → LCMV Arm	40.6881	53.1023	46.7019	62.8765	49.2185
Fig. 1g
CFU in Lung
Mtb K	6.81954	6.49831	6.23045	6.6902	6.14613
Mtb K → LCMV Arm	10.5315	10.8261	11.7076	11.8513	10.1173
CFU in Spleen
Mtb K	4.94448	4.66276	4.36549	4.34242	4.34242
Mtb K → LCMV Arm	5.50515	6.10721	5.92428	5.77815	5.38021
CFU in Liver
Mtb K	4.38382	3.77815	3.66276	3.62325	4.15229
Mtb K → LCMV Arm	5.47129	5.78104	5.69897	5.41497	4.97313
Fig. 1j
H37Ra	840000	2.16e+06	1.5e+06	2.58e+06
H37Ra → LCMV Arm	1.88e+06	2.61e+06	2.16e+06	164000
H37Rv	420000	440000	460000
H37Rv → LCMV Arm	2.32e+06	2.34e+06	2.36e+06	2.38e+06
Erdman	880000	450000	710000	740000	890000
Erdman → LCMV Arm	170000	680000	251000	189000	278000
HN878	640000	1.57e+06	2.49e+06	990000
HN878 → LCMV Arm	3.8e+08	5e+08	3.4e+08	1.15e+09	6e+11
K	174000	148000	193000	126000	179000
K → LCMV Arm	1.8e+10	1.66e+10	4.14e+10	7.8e+08
M2	8.99995e+06	4.39997e+06	5.60003e+06	4.20001e+06	8.60003e+06
M2 → LCMV Arm	1.9602e+12	1.46016e+12

## Sheet: Figure 2
Fig. 2a
% CD11b+Ly6G+	d3	d7	d17		No. CD11b+Ly6G+	d3	d7	d17
Mtb K	21.6	27	19.9		Mtb K	271952	77831944	650443
	14.9	24.9	19.2			256892	47718765	438212
	16.7	23.9	15.5			226650	85182489	527916
	22.6	18.5	14.7			533701	46045699	576002
LCMV Arm	15.6	43.3	29.2		LCMV Arm	140629	134000000	216856
	11.8	39.8	13.4			108736	58679514	587961
	9.21	32.7	8.6			97695.1	223000000	232281
	15.1	38	12.1			185341	109000000	212262
Mtb K → LCMV Arm	23.6	43.9	65.5		Mtb K → LCMV Arm	566581	219000000	9595115
	28	42.4	34.6			499568	222000000	1615793
	24.7	49.3	47.1			589268	382000000	1623661
	28.1	47.1	51.9			297585	320000000	1725150
Fig. 2b
TNF-α	d3	d7	d17		IL-6	d3	d7	d17
Mtb K	37.2	30.22	76.04		Mtb K	50.44	10.74	18.26
	15.92	62.53	48.33			21.59	18.9	15.01
	10.52	42.15	47.93			10.96	30.79	10.29
LCMV Arm	0.01	8.68	0.01		LCMV Arm	0	6.81	3.03
	0.01	12.89	0.01			0	2.63	0
	0.01	4.87	0.01			0	4.75	0
	0.01	6.22	0.01			0	6.2	0
Mtb K → LCMV Arm	10.2	133.48	123.42		Mtb K → LCMV Arm	69.67	216.11	36.36
	7.54	239.21	112.14			33.58	580.63	34.06
	10.52	200.9	171.58			36.05	546.09	53.09
	12.54	155.84	86.54			159.77	285.95	21.94
Fig. 2c
	d3	d7	d17
Mtb K	8.88889	21.2346	25.1852
	8.39506	19.0124	14.0741
	8.39506	18.5185	15.3086
LCMV Arm	36	13.7143	12.8571
	34.8571	13.1429	13.7143
	35.1429	12.2857	14.8571
	37.7143	14	19.1429
Mtb K → LCMV Arm	28.1482	21.7284	38.2716
	20.7407	39.7531	31.358
	20.2469	38.0247	34.8148
	31.358	23.7037	32.0988
Fig. 2d
CCL2	d3	d7	d17		CXCL1	d3	d7	d17		CXCL5	d3	d7	d17
Mtb K	123.65	90.93	125.87		Mtb K	126.99	91.14	127.6		Mtb K	174.47	481.06	479.55
	62.5	87.85	97.5			62.56	81.89	100.19			144.11	366.83	391.81
	46.38	93.77	75.85			43.89	95.95	75.11			84.05	565.2	372.73
LCMV Arm	117.73	88.83	8.7		LCMV Arm	120.22	90.75	1.29		LCMV Arm	138.58	109.9	88.57
	136.37	62.7	8.7			136.3	65.85	8.31			124.8	102.21	112.08
	98.01	56.57	5.94			100.43	59.57	8.31			100.14	96.03	98.73
	111.5	82.68	6.88			101.22	85.71	7.31			96.76	117.47	96.4
Mtb K → LCMV Arm	50.02	134.18	203.24		Mtb K → LCMV Arm	56.36	140.85	203.97		Mtb K → LCMV Arm	129.24	541.22	1072.85
	22.2	173.51	151.07			20.83	170.31	154.73			109.43	670.89	562.81
	23.94	206.08	184.71			25.7	189.41	183.35			206.34	754.97	934.39
	59.93	180.39	121.41			62.27	180.67	121.17			128.51	716.5	496.76
Fig. 2e
Mtb K	5507.78	4618.89	6452.22	6996.67	5196.67	4896.67
Mtb K → LCMV Arm	3518.89	3985.56	5841.11	5074.44	4852.22	4896.67	2007.78	674.444	4496.67	4363.33
Fig. 2f
% Mtb32 tet+
Mtb K	1.16	1.44	3.3	1.68	2.53	1.9
Mtb K → LCMV Arm	0.02	0.01	0.03	0.02	0.11	0.013
No. Mtb32 tet+
Mtb K	4379.14	7295.22	14109.2	8715.59	9447.55	4278.06
Mtb K → LCMV Arm	525.315	113.156	768.877	389.158	2193.81	1627.78
Fig. 2h
% IFN-γ+ / CD4 (UN)
Mtb K	5.79	5.38	5.91	4.24	3.47	3.79	3	3.68	9.11	6.83	9.86
Mtb K → LCMV Arm	1.78	1.19	2.62	1.75	2.84	1.81	2.7	2.35	3.95	6.66	5.57
% IFN-γ+ / CD4 (ESAT6)
Mtb K	15.73	18.08	10.51	18.69	14.31	11.82	14.81	9.79	7.51	6.21	6.13
Mtb K → LCMV Arm	1.68	1.58	4.21	2.53	5.4	8.6	7.36	8.6	1.78	3.43	2.38
% IFN-γ+TNF+ / CD4 (ESAT6)
Mtb K	7.4	9.24	2.89	10	3.59	2.63	2.69	1.72	5.69	16.1	5.81	6.79
Mtb K → LCMV Arm	0.4	0.38	1.37	0.95	0.75	1.29	0.96	1.45	2.74	2.58
% IFN-γ+ / CD8 (UN)
Mtb K	0.8	1.65	1.39	2.22	7.73	6.29	6.25	4.54	5.28	6.04
Mtb K → LCMV Arm	0.88	1.14	0.87	0.93	3.68	4.35	2.71	2.93	3.49	4.29	4.61	3.57
% IFN-γ+ / CD8 (Mtb32)
Mtb K	4.8	6.36	3.16	3.11	8.56	9.03	11.3	14.4	13	13
Mtb K → LCMV Arm	0.97	0.86	0.91	1	2.13	3.04	2.35	2.23	1.99	2.17	1.87
% IFN-γ+TNF+ / CD8 (Mtb32)
Mtb K	1.72	2.25	0.86	1.22	1.39	1.76	2.34	2.27	2.74	1.88
Mtb K → LCMV Arm	0.22	0.24	0.11	0.21	0.23	0.16	0.56	0.24	0.78	0.12	0.24	0.17

## Sheet: Figure 3
Fig. 3d
Mtb K	5.17898	5.20951	5.39794	6.09691	5.50379
Mtb K → LCMV Arm	7.83885	9.05691	9.41996	10.1818
Mtb K → LCMV Arm+αIFNAR1	6.25042	6.36736	7.08636	6.30103	6.2833
Fig. 3e
% IFN-γ+ / CD4 (UN)
Mtb K	6.5	9.92	9.02	11.84
Mtb K → LCMV Arm	2.84	1.81	2.7	2.35	3.95	6.66
Mtb K → LCMV Arm+αIFNAR1	5.57	9.24	3.51	5.09	6.69	5.8	8.23	9.54	6.82
% IFN-γ+ / CD4 (ESAT6)
Mtb K	9.72	17.42	15.36	25.3
Mtb K → LCMV Arm	5.4	8.6	7.36	8.6	1.783	3.43	2.375	8.04
Mtb K → LCMV Arm+αIFNAR1	17.69	22.62	11.63	18.04	5.08	10.27	20.75
No. IFN-γ+ / CD4 (ESAT6)
Mtb K	24001.9	47059.2	24095.5	62139.6
Mtb K → LCMV Arm	16484.8	2751.59	8316.11	4764.05	8269.72	25390.9	20349
Mtb K → LCMV Arm+αIFNAR1	53842.1	17120.1	21637.4	76442.1	5821.1	15563.6	39701.3	9126.42
% IFN-γ+TNF+ / CD4 (ESAT6)
Mtb K	4.17	7.93	7.77	14.8
Mtb K → LCMV Arm	1.45	2.74	2.58	5.35	0.75	1.29	0.96	3.05
Mtb K → LCMV Arm+αIFNAR1	10.6	14.3	5.27	10.9	2.25	4.58	11.9
No. IFN-γ+TNF+ / CD4 (ESAT6)
Mtb K	10297.1	21422.4	12188.9	36350.5
Mtb K → LCMV Arm	10255.1	1162.06	3127.63	1915.65	2220.57	12201.1	7133.21
Mtb K → LCMV Arm+αIFNAR1	32532.1	7582.71	9649.4	43839.1	2208.25	9325.85	25098.5	4135.53
Fig. 3f
% IFN-γ+ / CD8 (UN)
Mtb K	1.62	1.73	1.86	1.93
Mtb K → LCMV Arm	3.12	4.42	4.94	2.06	0.88	1.14	0.87	0.93	4.17	2.99	2.96	2.55	3.38
Mtb K → LCMV Arm+αIFNAR1	2.65	3.78	6.01	3.76	1.94	1.75	2.33	2.25	3.74	3.09	2.65	2.56	4.86
% IFN-γ+ / CD8 (Mtb32)
Mtb K	5.8	6.95	8.63	8.76
Mtb K → LCMV Arm	0.97	0.86	0.91	1	3.26	5.03	5.84	2.25	4.44	2.59	3.28	2.39	3.52
Mtb K → LCMV Arm+αIFNAR1	2.96	2.28	4	4.46	3.62	4.43	6.44	4.35	7.2	3.22	3.45	3.71	5.67
No. IFN-γ+ / CD8 (Mtb32)
Mtb K	43385.8	95341.7	83445.2	54231.8
Mtb K → LCMV Arm	36683.9	30050.1	29921.3	23893.1	4664.38	8113.62	14999.7	6240.4
Mtb K → LCMV Arm+αIFNAR1	27734.7	1061.81	3642.6	529.011	36961.7	88247.8	29394.4	61194.2
% IFN-γ+TNF+ / CD8 (Mtb32)
Mtb K	1.68	2.61	2.38	2.95
Mtb K → LCMV Arm	0.22	0.24	0.11	0.21	0.2	0.3	0.41	0.14	0.32	0.26	0.3	0.17	0.24
Mtb K → LCMV Arm+αIFNAR1	0.95	0.91	2.14	2.01	0.64	0.35	0.3	0.23	2.25	0.53	0.56	0.91	0.48
No. IFN-γ+TNF+ / CD8 (Mtb32)
Mtb K	14864.8	21867.7	25093	26677.8
Mtb K → LCMV Arm	1814.42	0	677.947	0	2267.59	5263.29	2063.65	3807.64
Mtb K → LCMV Arm+αIFNAR1	9717.92	3541.54	6717.04	7291.33	824.641	641.031	698.742	329.952
Fig. 3i
Mtb K	5.61278	5.53148	6.15534	6.24797
Mtb K → LCMV Arm	7.77815	8.30103	9.26717	9.69636	9.49276
Mtb K → LCMV Arm / Ifnar1-/-	6.3032	6.19866	6.97772	6.34242	6.41497

## Sheet: Figure 5
Fig. 5c
No. CXCL9+ cells in non-inflammatory region
Mtb K	815	722	755	630
Mtb K → LCMV Arm	176	136	70	57
Mtb K → LCMV Arm+αIFNAR1	611	599	550	499
No. CXCL9+ cells in inflammatory region
Mtb K	690	521	645	533
Mtb K → LCMV Arm	312	356	345	278
Mtb K → LCMV Arm+αIFNAR1	396	445	458	379

## Sheet: Figure 6
Fig. 6b
% P25 / CD4+ cells
Mtb K	4.57	4.23	5.65	2.74	1.54	1.8	2.48	3.2	3.44	2.92	4.91	6.54	6.15	3.22	2.88
Mtb K → LCMV Arm	1	1.07	1.59	1.7	0.9	0.89	1.7	0.89	0.66	1.29	1.46	0.99	1.1	1.57	1.29	1.05
Mtb K → LCMV Arm+αIFNAR1	1.71	1.2	2.57	2.67	3.43	2.44	1.61	3.01
No. P25 / CD4+ cells
Mtb K	34915.6	15342.1	24862.9	33027.5	12159.5	7675	15583	16913	10844	5844.29	14148.4	17490	29361.1	17195.9	10712.6
Mtb K → LCMV Arm	2666.27	2536.76	3957.82	5934.44	1710	4789	3694	2840	905.103	1882.97	4029.05	2068.53	1711.84	2795.76	3220.7	3209.31
Mtb K → LCMV Arm+αIFNAR1	4212.38	2761.02	38691.7	14618.3	11332.7	3948	2987	3920	3005
Fig. 6c
% Ki67 / P25 cells
Mtb K	69.4	83.5	71	67.6
Mtb K → LCMV Arm	42.07	40.09	25.87	22.07
Mtb K → LCMV Arm+αIFNAR1	74.1	75.6	64.5	64
% CD44 / P25 cells
Mtb K	88.3	90.3	84.5	88.9
Mtb K → LCMV Arm	63.9	74.7	71.4	74.1
Mtb K → LCMV Arm+αIFNAR1	89.4	93.1	93	88.6
Fig. 6d
% IFN-γ+ / P25 (UN)
Mtb K	8.92	13.17	18.62	27.73	12.95	14.7	18.85	13.99	14.25	15.52
Mtb K → LCMV Arm	3.92	5.09	7.32	6.52	1.96	2.02	1.54	4.21	1.23	1.59	0	0
Mtb K → LCMV Arm+αIFNAR1	6.9	9.76	8.62	6.88
% IFN-γ+ / P25 (Ag85B)
Mtb K	70.31	75.27	68.04	82.29	71.12	75.97	75.91	86.56	82.78	76.55	65.1	69.8	56.7	76.9	74.1
Mtb K → LCMV Arm	25.59	53.4	60.02	47.64	48.35	42.21	44.8	32.45	26.63	47.48	49.61	47.19	56.6	45	43.5	50	57.8
Mtb K → LCMV Arm+αIFNAR1	80.2	71.79	65.22	80.69	73.9	61.3	52.1	63.2
% IFN-γ+TNF+ / P25 (Ag85B)
Mtb K	64.7	66.2	60.2	75.3	66	70.1	68.6	81.2	77.5	71.2
Mtb K → LCMV Arm	19.8	42.8	50.5	39.5	41.9	40.8	44	31.1	21.3	42.4	45.1	45.3
Mtb K → LCMV Arm+αIFNAR1	74.9	66.4	59	76.1
Fig. 6e
	% P25 / CD4+ cells	1.8	2.48	3.2	3.44	0.9	0.89	1.7	0.89	3.43	2.44	1.61	3.01	2.92	4.91	6.54	6.15	3.22	2.88	0.66	1.29	1.46	0.99	1.1	1.57	1.29	1.05	4.57	4.23	5.65	2.74	1.54	3.9	1	1.07	1.59	1.7	1.71	1.2	2.57	2.67
% IFN-γ+ / P25 (Ag85B)	Mtb K	70.31	75.27	68.04	82.29									71.12	75.97	75.91	86.56	82.78	76.55									65.1	69.8	56.7	76.9	74.1
	Mtb K → LCMV Arm					25.59	53.4	60.02	47.64											48.35	42.21	44.8	32.45	26.63	47.48	49.61	47.19						56.6	45	43.5	50	57.8
	Mtb K → LCMV Arm+αIFNAR1									80.2	71.79	65.22	80.69																									73.9	61.3	52.1	63.2
	% P25 / CD4+ cells	1.8	2.48	3.2	3.44	0.9	0.89	1.7	0.89	3.43	2.44	1.61	3.01	2.92	4.91	6.54	6.15	3.22	2.88	0.66	1.29	1.46	0.99	1.1	1.57	1.29	1.05	4.57	4.23	5.65	2.74	1.54	3.9	1	1.07	1.59	1.7	1.71	1.2	2.57	2.67
CFU in Lung	Mtb K	640000	1.63999e+06	929994	819993									590000	1.72e+06	2.34e+06	3.13e+06	1.61e+06	980000									3.2e+06	2.3e+06	2.4e+06	1.6e+06	2e+06
	Mtb K → LCMV Arm					2.90001e+07	5e+06	4.60002e+06	3.40001e+07											1.57e+07	1.03e+07	6.5e+06	1.67e+07	2.86e+07	8.2e+06	1.1e+07	6.4e+06						4.7e+06	2.71e+07	1.98e+07	1.7e+07	1.3e+06
	Mtb K → LCMV Arm+αIFNAR1									2e+06	3.22003e+06	1.5e+06	1.22e+06																									2.62e+06	3e+06	2.49e+06	2.5e+06
	% IFN-γ+ / P25 (Ag85B)	70.31	75.27	68.04	82.29	25.59	53.4	60.02	47.64	80.2	71.79	65.22	80.69	71.12	75.97	75.91	86.56	82.78	76.55	48.35	42.21	44.8	32.45	26.63	47.48	49.61	47.19	65.1	69.8	56.7	76.9	74.1	56.6	45	43.5	50	57.8	73.9	61.3	52.1	63.2
CFU in Lung	Mtb K	640000	1.63999e+06	929994	819993									590000	1.72e+06	2.34e+06	3.13e+06	1.61e+06	980000									3.2e+06	2.3e+06	2.4e+06	1.6e+06	2e+06
	Mtb K → LCMV Arm					2.90001e+07	5e+06	4.60002e+06	3.40001e+07											1.57e+07	1.03e+07	6.5e+06	1.67e+07	2.86e+07	8.2e+06	1.1e+07	6.4e+06						4.7e+06	2.71e+07	1.98e+07	1.7e+07	1.3e+06
	Mtb K → LCMV Arm+αIFNAR1									2e+06	3.22003e+06	1.5e+06	1.22e+06																									2.62e+06	3e+06	2.49e+06	2.5e+06

## Sheet: Figure 7
Fig. 7a
% P25 / CD4+ cells in dLN
Mtb K	1.67	1.33	0.99	0.97	0.88	0.89	1.82	1.68	1.63	1.56	1.64
Mtb K → LCMV Arm	1.29	2.7	0.42	1.16	0.94	3.02	0.98	2.17	2.1	0.86	1.96	3.13	0.88
Mtb K → LCMV Arm+αIFNAR1	2.16	0.87	1.07	0.28	0.44
% P25 / CD4+ cells in Lung
Mtb K	2.92	4.91	6.54	6.15	3.22	2.88	1.8	2.48	3.2	3.44
Mtb K → LCMV Arm	0.66	1.29	1.46	0.99	1.1	1.57	1.29	1.05	0.9	0.89	1.7	0.89
Mtb K → LCMV Arm+αIFNAR1	3.43	2.44	1.61	3.01	2.58
Fig. 7b
No. P25 / CD4+ cells in dLN
Mtb K	21843.9	20399.6	30599.6	20973.8	1066.58	9270.1	5300.6	4724.45	11515.7
Mtb K → LCMV Arm	4964.66	19385.9	30287.6	12911.8	7361.82	2669.2	1379.67	1343.87	15332.5
Mtb K → LCMV Arm+αIFNAR1	3609.11	1387.49	5244.92	5343.27	4613.82	9697.34	1818.46	369.989	501.027
No. P25 / CD4+ cells in Lung
Mtb K	15342.1	24862.9	33027.5	12159.5	7675	15583	16913	10844	5844.29	14148.4	17490	29361.1	17195.9	10712.6
Mtb K → LCMV Arm	2536.76	3957.82	5934.44	1710	4789	3694	2840	905.103	1882.97	4029.05	2068.53	1711.84	2795.76	3220.7	3209.31
Mtb K → LCMV Arm+αIFNAR1	2761.02	38691.7	14618.3	11332.7	3948	2987	3920	3005
Fig. 7c
CXCL9 (pg/ml)
Mtb K	5116.25	17791.2	4566.25	7991.25	9541.25	4166.25	10682.9	8411.43	7254.29	15682.9	13682.9
Mtb K → LCMV Arm	2253.75	1816.25	3053.75	5441.25	2703.75	7028.75	3316.25	8016.25	3191.25	2566.25	5482.86	2540	2211.43	4368.57	3211.43
Mtb K → LCMV Arm+αIFNAR1	7711.43	8454.29	8768.57	8497.14	8311.43
CXCL9 (Relative mRNA)
Mtb K	0.650671	1.14076	0.773782	1.29235	1.34723
Mtb K → LCMV Arm	0.378404	0.195874	0.146401	0.120575	0.65884
Mtb K → LCMV Arm+αIFNAR1	0.43167	0.944747	0.527777	1.01256	1.01256
Fig. 7d
CXCL10 (pg/ml)
Mtb K	5214.78	6858.26	3527.83	8510.43	8336.52	8075.65	11464	8161.63	8138.37	12510.5	10417.4
Mtb K → LCMV Arm	3527.83	4214.78	7466.96	7119.13	6693.04	7293.04	4553.91	5988.7	5580	3997.39	6894.19	3905.81	4498.84	6417.44	5405.81
Mtb K → LCMV Arm+αIFNAR1	10998.8	11464	13789.5	12161.6	15068.6
CXCL10 (Relative mRNA)
Mtb K	0.782412	1.06142	0.572759	1.42011	1.48041
Mtb K → LCMV Arm	0.515484	0.592136	0.367038	0.359484	0.872968
Mtb K → LCMV Arm+αIFNAR1	0.714002	0.916369	0.560195	1.51992	1.92386
Fig. 7e
	CXCL9 (pg/ml)	5116.25	17791.2	4566.25	7991.25	9541.25	4166.25	2253.75	1816.25	3053.75	5441.25	2703.75	3316.25	3191.25	2566.25	10682.9	8411.43	7254.29	15682.9	13682.9	5482.86	2540	2211.43	4368.57	3211.43	8454.29	8768.57	8497.14	8311.43
% P25 / CD4+ cells	Mtb K	2.92	4.91	6.54	6.15	3.22	2.88									4.57	4.23	5.65	2.74	1.54
	Mtb K → LCMV Arm							0.66	1.29	1.46	0.99	1.1	1.57	1.29	1.05						3.9	1	1.07	1.59	1.7
	Mtb K → LCMV Arm+αIFNAR1																									1.71	1.2	2.57	2.67
	CXCL10 (pg/ml)	5214.78	6858.26	3527.83	8510.43	8336.52	8075.65	3527.83	4214.78	7119.13	6693.04	4553.91	5988.7	5580	3997.39	11464	8161.63	8138.37	12510.5	10417.4	6894.19	3905.81	4498.84	6417.44	5405.81	11464	13789.5	12161.6	15068.6
% P25 / CD4+ cells	Mtb K	2.92	4.91	6.54	6.15	3.22	2.88									4.57	4.23	5.65	2.74	1.54
	Mtb K → LCMV Arm							0.66	1.29	1.46	0.99	1.1	1.57	1.29	1.05						3.9	1	1.07	1.59	1.7
	Mtb K → LCMV Arm+αIFNAR1																									1.71	1.2	2.57	2.67
Fig. 7f
	CXCL9 (pg/ml)	5116.25	17791.2	4566.25	7991.25	9541.25	4166.25	2253.75	1816.25	3053.75	5441.25	2703.75	3316.25	3191.25	2566.25	10682.9	8411.43	7254.29	15682.9	13682.9	5482.86	2540	2211.43	4368.57	3211.43	8454.29	8768.57	8497.14	8311.43
% IFN-γ+ / P25 (Ag85B)	Mtb K	71.12	75.97	75.91	86.56	82.78	76.55									65.1	69.8	56.7	76.9	74.1
	Mtb K → LCMV Arm							48.35	42.21	44.8	32.45	26.63	47.48	49.61	47.19						56.6	45	43.5	50	57.8
	Mtb K → LCMV Arm+αIFNAR1																									73.9	61.3	52.1	63.2
	CXCL10 (pg/ml)	5214.78	6858.26	3527.83	8510.43	8336.52	8075.65	3527.83	4214.78	7119.13	6693.04	4553.91	5988.7	5580	3997.39	11464	8161.63	8138.37	12510.5	10417.4	6894.19	3905.81	4498.84	6417.44	5405.81	11464	13789.5	12161.6	15068.6
% IFN-γ+ / P25 (Ag85B)	Mtb K	71.12	75.97	75.91	86.56	82.78	76.55									65.1	69.8	56.7	76.9	74.1
	Mtb K → LCMV Arm							48.35	42.21	44.8	32.45	26.63	47.48	49.61	47.19						56.6	45	43.5	50	57.8
	Mtb K → LCMV Arm+αIFNAR1																									73.9	61.3	52.1	63.2
Fig. 7g
	CXCL9 (pg/ml)	5116.25	17791.2	4566.25	7991.25	9541.25	4166.25	2253.75	1816.25	3053.75	5441.25	2703.75	3316.25	8016.25	3191.25	2566.25	10682.9	8411.43	7254.29	15682.9	13682.9	5482.86	2540	2211.43	4368.57	3211.43	7711.43	8454.29	8768.57	8497.14	8311.43
CFU in Lung	Mtb K	590000	1.72e+06	2.34e+06	3.13e+06	1.61e+06	980000										3.2e+06	2.3e+06	2.4e+06	1.6e+06	2e+06
	Mtb K → LCMV Arm							1.57e+07	1.03e+07	6.5e+06	1.67e+07	2.86e+07	8.2e+06	2.9e+06	1.1e+07	6.4e+06						4.7e+06	2.71e+07	1.98e+07	1.7e+07	1.3e+06
	Mtb K → LCMV Arm+αIFNAR1																										3.43e+06	2.62e+06	3e+06	2.49e+06	2.5e+06
	CXCL10 (pg/ml)	5214.78	6858.26	3527.83	8510.43	8336.52	8075.65	3527.83	4214.78	7466.96	7119.13	6693.04	4553.91	5988.7	5580	3997.39	11464	8161.63	8138.37	12510.5	10417.4	6894.19	3905.81	4498.84	6417.44	5405.81	10998.8	11464	13789.5	12161.6	15068.6
CFU in Lung	Mtb K	590000	1.72e+06	2.34e+06	3.13e+06	1.61e+06	980000										3.2e+06	2.3e+06	2.4e+06	1.6e+06	2e+06
	Mtb K → LCMV Arm							1.57e+07	1.03e+07	6.5e+06	1.67e+07	2.86e+07	8.2e+06	2.9e+06	1.1e+07	6.4e+06						4.7e+06	2.71e+07	1.98e+07	1.7e+07	1.3e+06
	Mtb K → LCMV Arm+αIFNAR1																										3.43e+06	2.62e+06	3e+06	2.49e+06	2.5e+06
Fig. 7h
CXCL9 (pg/ml)
IFN-γ	IFNαβ
0	0	1	1.1	0.8	0.9	1.2
	10	26.4286	1.2	1.5	5	5
	100	1.5	19.2857	1.1	5	97.8571
10	0	5305	3276.43	3497.86	2662.14	3305
	10	819.286	669.286	726.429	705	719.286
	100	790.714	1012.14	747.857	962.143	1005
100	0	8919.29	7347.86	8562.14	7276.43	6276.43
	10	1783.57	1205	1297.86	1340.71	1512.14
	100	1633.57	1926.43	1897.86	2119.29	1826.43
CXCL9 (Relative mRNA)
IFN-γ	IFNαβ
0	0	1.08674	0.835088	1.1019
	10	27.7293	29.3104	29.5143
	100	32.5971	40.1317	38.4969
10	0	4815.07	4250.27	6094.7
	10	680.287	1045.52	867.067
	100	973.252	1173.56	1329.5
100	0	12416.8	15181.2	17682.1
	10	3365.65	3484.34	3075.64
	100	2368.9	2368.9	2352.53
CXCL10 (pg/ml)
IFN-γ	IFNαβ
0	0	7467.4	8097.8	8206.5	6837	8445.7
	10	58983	74287	52548	44722	62461
	100	41939	73157	42722	61504	54374
10	0	22635	64896	44548	64374	76200
	10	43591	71070	56635	84896	86635
	100	55330	39330	64548	64548	76200
100	0	64635	68287	54548	64374	66026
	10	68374	77939	32809	77070	37157
	100	88374	52635	51157	84896	47330
CXCL10 (Relative mRNA)
IFN-γ	IFNαβ
0	0	1.02574	1.00463	0.970408
	10	8.6738	10.3149	9.96357
	100	9.361	10.8278	11.6856
10	0	11.4187	17.7941	18.6788
	10	13.3923	16.8343	16.8343
	100	14.2544	18.6788	18.0425
100	0	10.1729	13.2385	13.0562
	10	18.2522	20.3929	24.9332
	100	14.1886	16.0741	14.3867
Fig. 7i
CXCL9 (pg/ml)
IFN-γ	IFNαβ
0	0	55.7143
	10	70
	100	141.429
10	0	2012.86
	10	484.286
	100	612.857
100	0	1741.43
	10	655.714
	100	627.143
CXCL10 (pg/ml)
IFN-γ	IFNαβ
0	0	3792
	10	13062
	100	12057
10	0	9597
	10	10557
	100	8922
100	0	8232
	10	11052
	100	8412
Fig. 7j
CXCL9 (pg/ml)
IFN-γ	IFNαβ
0	0	627.143
	10	212.857
	100	527.143
10	0	2827.14
	10	3198.57
	100	2770
100	0	4970
	10	4341.43
	100	4941.43
CXCL10 (pg/ml)
IFN-γ	IFNαβ
0	0	2427
	10	11787
	100	11472
10	0	8082
	10	6192
	100	6537
100	0	7212
	10	10707
	100	8337

## Sheet: Supplementary Fig. 1
Supplementary Fig. 1d
Mtb K	32.6342	30.414	27.0539	27.646	23.3226
Mtb K → LCMV CL13	65.1065	55.3647	65.287	64.3752	58.0498
Supplementary Fig. 1e
CFU in Lung
Mtb K	6.81954	6.49831	6.23045	6.6902	6.14613
Mtb K → LCMV CL13	11.4771	10.6021	10.1761	11.415	11.4472
CFU in Spleen
Mtb K	4.94448	4.66276	4.36549	4.34242	4.34242
Mtb K → LCMV CL13	5.63144	5.22531	5.45332	5.35025	5.09342
CFU in Lung
Mtb K	4.38382	3.77815	3.66276	3.62325	4.15229
Mtb K → LCMV CL13	5.65706	6.10721	5.27416	5.4183	5.07188
Supplementary Fig. 1f
	Days	19	20	21	22	30	36
Mtb K			1	1	3
Mtb K → LCMV CL13							0
Supplementary Fig. 1i
Mtb K: 130 / LCMV Arm: 2x105
Mtb K	5.83885	5.90849	5.74819	5.25527
Mtb K → LCMV CL13	9.20952	9.21484	9.38561	8.17609
Mtb K: 230 / LCMV Arm: 2x105
Mtb K	5.68124	5.62325	6.15534	6.24797
Mtb K → LCMV CL13	8.4624	9.3075	9.69636	9.49276
Mtb K: 224 / LCMV Arm: 1x105
Mtb K	5.51851	5.64345	5.85733	5.94448
Mtb K → LCMV CL13	7.60206	7.47712	7.77815	8.14613	8.6721

## Sheet: Supplementary Fig. 2
Supplementary Fig. 2b
% CD11b+Ly6C+	d3	d7	d17		% CD4+ T cells	d3	d7	d17
Mtb K	20.7	18.5	17.9		Mtb K	9.75	17.7	22.9
	19.5	18.6	21.5			9.96	18.1	23.5
	19.9	19.9	14.5			9.06	17.2	22.7
	24	19.8	18.3			8.93	16.1	19.7
LCMV Arm	11.8	24.1	6.11		LCMV Arm	5.32	3.15	18.8
	13.7	27.5	10.7			4.43	2.71	17
	14.8	31.6	5.7			3.82	2.3	11.8
	7.58	30.2	6.1			3.15	2.39	17.4
Mtb K → LCMV Arm	19.8	19.6	24.9		Mtb K → LCMV Arm	7.83	3.22	19.4
	15.9	19.4	14.7			6.31	2.9	21.9
	17.2	19.4	12.6			4.09	2.5	21.1
	15.5	19.3	15.7			6.29	2.71	24.5
% CD8+ T cells	d3	d7	d17		% DC	d3	d7	d17
Mtb K	8.07	15	15.4		Mtb K	13.5	11.4	16.6
	9.85	12	21.2			12.9	13.5	13.9
	8.7	11	24.2			16	10.6	14.5
	6.23	11.4	15.8			14.9	11.2	9.73
LCMV Arm	5.76	62.4	23.6		LCMV Arm	13.1	4.49	5.15
	4.5	56.3	33.7			10.1	3.16	8.71
	3.72	62.1	38.3			18.4	2.81	7.87
	3.01	59.1	31.6			17.2	3.27	8.95
Mtb K → LCMV Arm	4.22	54.5	25.1		Mtb K → LCMV Arm	13	4.74	7.21
	5.49	53.9	26.9			16.7	3.6	1.86
	2.4	54	33.1			12.6	3.26	2.61
	4.4	53.3	27.1			14.5	6.69	1.4
% Foxp3+	d3	d7	d17		%NK2GD+	d3	d7	d17
Mtb K	9.61	2.51	2.56		Mtb K	6.3	5.44	13.08
	6.48	2.25	2.05			4.54	8.87	14.64
	6.27	1.47	2.14			4.79	7.52	16.08
	11.7	3.03	1.81			3.73	6.69	12.99
LCMV Arm	7.79	2.44	4.14		LCMV Arm	8.22	8.24	28.12
	5.61	1.58	5.23			11.4	10.7	30.41
	5.23	1.62	5.54			12.8	10	22.62
	3.9	1.27	6.18			7.03	13.4	29.24
Mtb K → LCMV Arm	5.84	4.07	1.91		Mtb K → LCMV Arm	7.55	26.12	21.25
	10.4	2.58	2.06			6.7	22.12	20.04
	10.2	1.54	1.48			30	25.81	19.94
	8.81	2.63	0.23			14.3	22	16.19
Supplementary Fig. 2c
Mtb K	299.03	314.89	291.028
Mtb K → LCMV Arm	158.056	378.632	380.15	304.602
Supplementary Fig. 2d
IL-1α (pg/ml)	d3	d7	d17		IL-1β (pg/ml)	d3	d7	d17
Mtb K	22.645	20.8678	30.2968		Mtb K	771.711	609.868	517.763
	18.172	30.379	29.2272			790.132	567.763	704.605
	15.6914	29.3726	30.924			683.553	654.605	616.447
LCMV Arm	12.7282	11.322	11.4565		LCMV Arm	965.132	938.816	1034.87
	13.5513	10.3535	12.8002			1026.97	783.553	1075.66
	12.8361	12.9613	12.3004			996.711	987.5	954.605
	13.438	11.4182	12.7642			1084.87	853.289	1178.29
Mtb K → LCMV Arm	15.3049	29.3447	31.9445		Mtb K → LCMV Arm	882.237	708.553	1554.61
	15.1748	31.6242	31.7793			811.184	821.711	794.079
	16.5418	29.6344	31.8646			769.079	846.711	926.974
	19.3628	31.0972	31.7686			858.553	684.868	803.289
Supplementary Fig. 2e
	0	7	14
Mtb K	204.091	1545	1476.82
	17.7273	999.545	1381.36
	40.4545	1154.09	1354.09
	0	1090.45	1254.09
	0	2322.27	1863.18
Mtb K → LCMV Arm		399.545	2131.36
		435.909	1776.82
		690.455	2272.27
		1072.27	2035.91
		449.545	1349.55
Supplementary Fig. 2f
% IFN-γ+ / CD4 (ESAT6)	7	14
Mtb K	13.9	21.53
	14.6	19.01
	13.7	15.41
Mtb K → LCMV Arm	5.1	24.3
	4.5	26.8
	3.6	27.1
	4.4	21.88
% IFN-γ+TNF+ / CD4 (ESAT6)	7	14
Mtb K	5.14	14.6
	6.66	11.3
	6.44	8.89
Mtb K → LCMV Arm	1.08	10.2
	1.94	13.2
	1.8	13.7
	1.98	8.58

## Sheet: Supplementary Fig. 3
Supplementary Fig. 3a
% IFN-γ+ / CD4 (PPD)
Mtb K	1.08	1.05	0.7	3.34	1.38
BCG + Mtb K	8.09	21.6	28.16	14.79	21.55
No. IFN-γ+ / CD4 (PPD)
Mtb K	309.558	314.057	197.4	844.303	322.918
BCG + Mtb K	7603.88	11979.3	18034.5	8872.13	10550.8
% IFN-γ+TNF+ / CD4 (PPD)
Mtb K	0.54	0.35	0.26	2.07	0.74
BCG + Mtb K	2.31	11	19	8.86	13.8
No. IFN-γ+TNF+ / CD4 (PPD)
Mtb K	154.779	104.686	73.3201	523.266	173.159
BCG + Mtb K	2171.19	6100.55	12168.2	5314.88	6756.43
Supplementary Fig. 3d
Mtb K	5.24055	5.17026	5.28556	5.10037	5.25285
Mtb K → LCMV Arm	10.2553	10.2201	10.617	8.89209
BCG + Mtb K	4.37107	3.73239	3.94939	4.36173
BCG + Mtb K → LCMV Arm	4.17026	5.09342	4.48001	4.716
Supplementary Fig. 3e
Mtb K	7.39	6.95	6.71	9.79
Mtb K → LCMV Arm	39.1	40.3	38.5	37.7
BCG + Mtb K	5.53	3.96	5.1
BCG + Mtb K → LCMV Arm	20.5	24.1	20.1
Supplementary Fig. 3g
% IFN-γ+ / CD4 (UN)
Mtb K	5.79	5.38	5.91	4.24
Mtb K → LCMV Arm	1.78	1.19	2.62	1.75
BCG + Mtb K	3.34	3.8	3.02
BCG + Mtb K → LCMV Arm	2.52	2.81	2.59
% IFN-γ+ / CD4 (PPD)
Mtb K	15.73	18.08	10.51	18.69
Mtb K → LCMV Arm	1.68	1.58	4.21	2.53
BCG + Mtb K	18.03	14.1	16.11
BCG + Mtb K → LCMV Arm	6.65	4.67	18.6
% IFN-γ+TNF+ / CD4 (PPD)
Mtb K	4.79	6.79	3.86	4.97
Mtb K → LCMV Arm	0.27	0.22	0.23	0.16
BCG + Mtb K	6.33	5.32	6.23
BCG + Mtb K → LCMV Arm	1.52	1.16	3.5
Supplementary Fig. 3i
14d	0.092	0.064	0.041	0
21d	14.31	29.7	11.82	14.81
Supplementary Fig. 3l
Mtb K	5.24055	5.17026	5.28556	5.10037	5.25285
Mtb K → LCMV Arm (14d)	10.2553	10.2201	10.617	8.89209
Mtb K → LCMV Arm (21d)	5.34242	4.85733	5.44091	5.75587	5.31387

## Sheet: Supplementary Fig. 5
Supplementary Fig. 5d
Mtb K	5.17898	5.20951	5.39794	6.09691	5.50379
Mtb K → LCMV Arm	7.83885	9.05691	9.41996	10.1818
Mtb K → LCMV Arm+αCD8	9.0086	8.17026	11.1987	12	9.77815
Mtb K → LCMV Arm+αGr1	7.14613	11.2041	12.301	12
Mtb K → LCMV Arm+αNKG2D	11.2504	12	12.301
Mtb K → LCMV Arm+αIL-10R	9.35411	9.62428	9.37107
Supplementary Fig. 5h
Mtb K	5.24055	5.17026	5.28556	5.10037	5.25285
Mtb K → LCMV Arm	7.70643	8.52763	7.69314	7.60495
Mtb K → LCMV Arm+αIFNAR1	7.25527	7.20412	7.33041	7.65706
Mtb K → LCMV Arm+αCD4/CD8	9.92428	9.91381	8.82607	8.74036
Mtb K → LCMV Arm+αIL-1R/IL-6R/TNF-α	10.017	10.1584	10.1584	10.3324
Mtb K → LCMV Arm+αLy6G	7.29226	6.60206	7.0569	7.19312
Supplementary Fig. 5j
Mtb K	4.40577	4.43573	4.40577	4.46376
Mtb K → LCMV Arm	5.12987	5.13536	5.10721	5.15316
Supplementary Fig. 5l
% Proliferation in CD4+ T cells
T cell only	0.34	0
T cell + αCD3/CD28	83.1	91.4
T cell + Ly6G+/MtbK + αCD3/CD28	94.1	92.2
T cell + Ly6G+/Mtb K → LCMV Arm + αCD3/CD28	89.9	91.4
% Proliferation in CD8+ T cells
T cell only	0	0.37
T cell + αCD3/CD28	94.4	94
T cell + Ly6G+/MtbK + αCD3/CD28	98.3	97
T cell + Ly6G+/Mtb K → LCMV Arm + αCD3/CD28	98	96.6

[truncated: 6 more sheets: Supplementary Fig. 6, Supplementary Fig. 7, Supplementary Fig. 8, Supplementary Fig. 10, Supplementary Fig. 12, Supplementary Fig. 13]
